# Supplementary material for: Effect of adrenaline on serum mid‐regional pro‐atrial natriuretic peptide and central blood volume
Source: Exp Physiol. 2022 Aug 21;107(9):1037–45. doi: 10.1113/EP090516 (PMC9545049; doi:10.1113/EP090516)
Supplement: Supplementary file 1 — Statistical Summary Document [file EPH-107-1037-s001.xlsx]

## Sheet: Statistical Summary Table
Statistical Summary Document
Manuscript Title:	Effect of adrenaline on serum mid-regional pro-atrial natriuretic peptide and central blood volume
Authors:	Casper Sejersen, Jonathan Bjerre-Bastos, Jens Peter Goetze, Henning Bay Nielsen, Asger Bihlet, and Niels Secher
Animal model used, if applicable:
Underlying hypothesis:	This study evaluated MR-proANP response to adrenaline infusion in middle-aged to elderly human subjects with simultaneous recording of CBV and haemodynamic variables
Definitions of ‘n’:	n = number of subjects
Statistical summary table:
Experimental question number	Finding/ conclusion	Experimental location/variable		Mean value	Standard Deviation	n	Exact P value	Figure/table in which data are presented	Units	Data comparisons	Statistical test	Any other experimental factors	Comments
Multiple tests of the same question are shown in different rows		e.g. cortex vs cerebellum or genotype		(or other summary statistic)	(SD)	(value)	If P is considered significant against a stated confidence limit, authors may indicate this in bold.The exact value must be stated unless P is less than 0.0001, in which case < is permitted.			e.g. WT vs KO		e.g. subjects’ age or sex	e.g. observation
1. Changes in thoracic electrical admittance over time during adrenaline infusion	Increased T1.5	T1.5				20	p < 0.0001	Figure 3	S	Overall	one-way ANOVA with repeated measure
			Rest	138.1	31		p = 0.118			rest vs beginning interval 1	Post hoc
			Beginning interval 1	138.6	30		p = 0.067			rest vs interval 1	Post hoc
			Interval 1	142.4	30.4		p = 0.002			rest vs Interval 2	Post hoc
			Interval 2	144.5	30.7		p = 0.014			rest vs beginning interval 3	Post hoc
			Beginning interval 3	144.8	32.2		p = 0.042			rest vs interval 3	Post hoc
			Interval 3	144.6	32.8		p = 0.006			rest vs interval 4	Post hoc
			Interval 4	146.5	32.5
	No difference in T100	T100					p = 0.342			Overall	one-way ANOVA with repeated measure
			Rest	182.8	43.4
			Beginning interval 1	183.8	41.9
			Interval 1	186	40.8
			Interval 2	187.8	41.2
			Beginning interval 3	187	43.7
			Interval 3	185.7	43.5
			Interval 4	187.9	43.6
	No difference in IDX	IDX					p = 0.258			Overall	one-way ANOVA with repeated measure
			Rest	44.6	18.9
			Beginning interval 1	44.3	19
			Interval 1	43.6	18
			Interval 2	42.8	17.4
			Beginning interval 3	42.4	17.7
			Interval 3	41.1	17.5
			Interval 4	41.4	17.6
2. Changes in haemodynamic variables over time during adrenaline infusion	Increased with adrenaline infusion	Systolic blood pressure				26	p < 0.0001	Figure 4	mmHg	Overall	one-way ANOVA with repeated measure
			Rest	126	13.2		p = 0.001			rest vs beginning interval 1	Post hoc
			Beginning interval 1	142.4	20.3		p = 0.0002			rest vs interval 1	Post hoc
			Interval 1	145.6	19.9		p = 0.0002			rest vs Interval 2	Post hoc
			Interval 2	154.1	18.2		p = 0.235			rest vs beginning interval 3	Post hoc
			Beginning interval 3	133.8	20.1		p < 0.0001			rest vs interval 3	Post hoc
			Interval 3	165.8	25.1		p < 0.0001			rest vs interval 4	Post hoc
			Interval 4	156.5	26.7		p = 0.0001			beginning interval 3 vs interval 3	Post hoc
							p = 0.047			beginning interval 3 vs interval 4	Post hoc
	Increased with adrenaline infusion	Diastolic blood preussre					p < 0.0001			Overall	one-way ANOVA with repeated measure
			Rest	67.1	7.4		p = 0.147			rest vs beginning interval 1	Post hoc
			Beginning interval 1	70.8	10.2		p = 0.639			rest vs interval 1	Post hoc
			Interval 1	70.1	9.1		p = 0.012			rest vs Interval 2	Post hoc
			Interval 2	73.4	9.2		p = 0.963			rest vs beginning interval 3	Post hoc
			Beginning interval 3	66.5	9.4		p = 0.001			rest vs interval 3	Post hoc
			Interval 3	76.6	10.4		p = 0.030			rest vs interval 4	Post hoc
			Interval 4	73	11.7
	Increased with adrenaline infusion	Heart rate					p < 0.0001		bpm	Overall	one-way ANOVA with repeated measure
			Rest	61.7	9.1		p < 0.0001			rest vs beginning interval 1	Post hoc
			Beginning interval 1	77.5	11.8		p < 0.0001			rest vs interval 1	Post hoc
			Interval 1	78.7	12.5		p < 0.0001			rest vs Interval 2	Post hoc
			Interval 2	81.7	13.4		p < 0.0001			rest vs beginning interval 3	Post hoc
			Beginning interval 3	74.8	13.3		p < 0.0001			rest vs interval 3	Post hoc
			Interval 3	78.3	15.4		p < 0.0001			rest vs interval 4	Post hoc
			Interval 4	84.2	15.2		p = 0.012			interval 2 vs beginning interval 3	Post hoc
	Remained similar over time during adrenaline infusion	Stroke volume					p = 0.030		ml	Overall	one-way ANOVA with repeated measure
			Rest	94.6	13.4		p = 0.090			rest vs beginning interval 1	Post hoc
			Beginning interval 1	99.7	14.9		p = 0.370			rest vs interval 1	Post hoc
			Interval 1	100.6	16.9		p = 0.305			rest vs Interval 2	Post hoc
			Interval 2	100.5	17.2		p = 0.331			rest vs beginning interval 3	Post hoc
			Beginning interval 3	101.4	17		p = 0.503			rest vs interval 3	Post hoc
			Interval 3	102.6	17.1		p = 0.067			rest vs interval 4	Post hoc
			Interval 4	100.9	16.8
	Increased with adrenaline infusion	Cardiac output					p < 0.0001		L/min	Overall	one-way ANOVA with repeated measure
			Rest	5.7	0.9		p < 0.0001			rest vs beginning interval 1	Post hoc
			Beginning interval 1	7.6	1.3		p < 0.0001			rest vs interval 1	Post hoc
			Interval 1	7.8	1.3		p < 0.0001			rest vs Interval 2	Post hoc
			Interval 2	8	1.1		p < 0.0001			rest vs beginning interval 3	Post hoc
			Beginning interval 3	7.4	1		p < 0.0001			rest vs interval 3	Post hoc
			Interval 3	7.8	1.2		p < 0.0001			rest vs interval 4	Post hoc
			Interval 4	8.3	1.4		p = 0.015			Interval 2 vs beginning interval 3	Post hoc
	Decreased with adrenaline infusion	Systemic vascular resistance					p < 0.0001		dynes sec cm-5	Overall	one-way ANOVA with repeated measure
			Rest	1290.6	249		p < 0.0001			rest vs beginning interval 1	Post hoc
			Beginning interval 1	1054.3	193.1		p < 0.0001			rest vs interval 1	Post hoc
			Interval 1	1028.9	184.5		p = 0.001			rest vs Interval 2	Post hoc
			Interval 2	1056.7	174.6		p < 0.0001			rest vs beginning interval 3	Post hoc
			Begninning interval 3	1028.9	207.1		p = 0.893			rest vs interval 3	Post hoc
			Interval 3	1150.1	208.7		p = 0.015			rest vs interval 4	Post hoc
			Interval 4	1034.6	216.9		p = 0.002			interval 3 vs interval 4	Post hoc
3. Changes in mid-regional pro-atrial natriuretic peptide during and 60 min post adrenaline infusion	Increased with adrenaline infusion	MR-proANP increased during adrenaline infusion and remained increased 60 min post				27	p < 0.0001	Figure 2	pmol/L	Overall	one-way ANOVA with repeated measure
			Rest	88.2	29.1		p = 0.202			rest vs interval 2	Post hoc
			Interval 2	92.8	27.2		p < 0.0001			rest vs interval 4	Post hoc
			Interval 4	107.6	30.4		p < 0.0001			rest vs post 60 min	Post hoc
			Post 60 min	113.8	34.4		p = 0.0002			interval 2 vs interval 4	Post hoc
							p < 0.0001			interval 2 vs post 60 min	Post hoc
							p = 0.248			interval 4 vs post 60 min	Post hoc
4. Overall change from rest and the average response of adrenaline infusion	Increased from rest	Mean arterial pressure	Rest	87.9	10	26	p < 0.0001	Table 1	mmHg	rest vs adrenaline infusion	Paired t-test
			Adrenaline	103.1	13.8
	Increased from rest	Heart rate	Rest	62.7	10.3		p < 0.0001		bpm	rest vs adrenaline infusion	Paired t-test
			Adrenaline	83.1	14.1
	Increased from rest	Stroke volume	Rest	94.4	13.2		p = 0.028		ml	rest vs adrenaline infusion	Paired t-test
			Adrenaline	100.1	17.5
	Increased from rest	Cardiac output	Rest	5.8	1		p < 0.0001		L/min	rest vs adrenaline infusion	Paired t-test
			Adrenaline	8.2	1.3
	Decreased from rest	Systemic vascular resistance	Rest	1268.4	269.2		p = 0.006		dynes sec cm-5	rest vs adrenaline infusion	Paired t-test
			Adrenaline	1066.5	238.7
	Increased from rest	T1.5	Rest	138.1	31	20	p = 0.001		S	rest vs adrenaline infusion	Paired t-test
			Adrenaline	144.6	31.5
	No change from rest	T100	Rest	182.8	43.4		p = 0.260			rest vs adrenaline infusion	Paired t-test
			Adrenaline	186.9	42
	No change from rest	IDX	Rest	44.6	18.9		p = 0.230			rest vs adrenaline infusion	Paired t-test
			Adrenaline	42.2	17.4
5. Metabolic responses to adrenaline infusion at rest, during, and 60 min post	Increased with adrenaline infusion	mid-regional pro-atrial natriuretic peptide	Rest	88.2	29.1	27	p < 0.0001	Table 2	pmol/L	Overall	one-way ANOVA with repeated measure
			Interval 2	92.8	27.2		p = 0.202			rest vs interval 2	Post hoc
			Interval 4	107.6	30.4		p < 0.0001			rest vs interval 4	Post hoc
			Post 60 min	113.8	34.4		p < 0.0001			rest vs post 60 min	Post hoc
							p = 0.0002			interval 2 vs interval 4	Post hoc
							p < 0.0001			interval 2 vs post 60 min	Post hoc
							p = 0.248			interval 4 vs post 60 min	Post hoc
	Did not change	potential of hydrogen	Rest	7.38	0.02		p = 0.426			Overall	one-way ANOVA with repeated measure
			Interval 2	7.38	0.02
			Interval 4	7.38	0.08
			Post 60 min	7.36	0.03
	Increased 60 min post	carbon dioxide partial pressure	Rest	6.2	0.7		p < 0.0001		kPa	Overall	one-way ANOVA with repeated measure
			Interval 2	6	0.4		p = 0.877			rest vs interval 2	Post hoc
			Interval 4	5.9	0.5		p = 0.370			rest vs interval 4	Post hoc
			Post 60 min	6.5	0.6		p = 0.372			rest vs post 60 min	Post hoc
							p = 0.498			interval 2 vs interval 4	Post hoc
							p = 0.006			interval 2 vs post 60 min	Post hoc
							p = 0.0003			interval 4 vs post 60 min	Post hoc
	Decreased 60 min post	oxygen partial pressure	Rest	5	2		p = 0.005		kPa	Overall	one-way ANOVA with repeated measure
			Interval 2	4.9	1.1		p = 0.944			rest vs interval 2	Post hoc
			Interval 4	4.9	1.1		p = 0.873			rest vs interval 4	Post hoc
			Post 60 min	3.4	1.2		p = 0.016			rest vs post 60 min	Post hoc
							p = 0.696			interval 2 vs interval 4	Post hoc
							p < 0.0001			interval 2 vs post 60 min	Post hoc
							p < 0.0001			interval 4 vs post 60 min	Post hoc
	Decreased 60 min post	fraction oxygen saturation	Rest	0.63	0.2		p < 0.0001		%	Overall	one-way ANOVA with repeated measure
			Interval 2	0.66	0.14		p = 0.512			rest vs interval 2	Post hoc
			Interval 4	0.66	0.16		p = 0.727			rest vs interval 4	Post hoc
			Post 60 min	0.41	0.19		p = 0.003			rest vs post 60 min	Post hoc
							p = 0.906			interval 2 vs interval 4	Post hoc
							p < 0.0001			interval 2 vs post 60 min	Post hoc
							p < 0.0001			interval 4 vs post 60 min	Post hoc
	Decreased 60 min post	fraction of oxygenated haemoglobin	Rest	0.61	0.2		p < 0.0001		%	Overall	one-way ANOVA with repeated measure
			Interval 2	0.65	0.13		p = 0.457			rest vs interval 2	Post hoc
			Interval 4	0.65	0.15		p = 0.664			rest vs interval 4	Post hoc
			Post 60 min	0.41	0.18		p = 0.003			rest vs post 60 min	Post hoc
							p = 0.884			interval 2 vs interval 4	Post hoc
							p < 0.0001			interval 2 vs post 60 min	Post hoc
							p < 0.0001			interval 4 vs post 60 min	Post hoc
	Increased with adrenaline infusion	haemoglobin	Rest	8.7	0.6		p = 0.0004		mmol/L	Overall	one-way ANOVA with repeated measure
			Interval 2	8.9	0.6		p = 0.003			rest vs interval 2	Post hoc
			Interval 4	8.9	0.7		p = 0.002			rest vs interval 4	Post hoc
			Post 60 min	8.7	0.8		p = 0.765			rest vs post 60 min	Post hoc
							p = 0.906			interval 2 vs interval 4	Post hoc
							p = 0.035			interval 2 vs post 60 min	Post hoc
							p = 0.028			interval 4 vs post 60 min	Post hoc
	Decreased with adrenaline infusion	potassium	Rest	4.1	0.3		p < 0.0001		mmol/L	Overall	one-way ANOVA with repeated measure
			Interval 2	3.4	0.4		p < 0.0001			rest vs interval 2	Post hoc
			Interval 4	3.1	0.3		p < 0.0001			rest vs interval 4	Post hoc
			Post 60 min	4.1	0.4		p = 0.941			rest vs post 60 min	Post hoc
							p < 0.0001			interval 2 vs interval 4	Post hoc
							p < 0.0001			interval 2 vs post 60 min	Post hoc
							p < 0.0001			interval 4 vs post 60 min	Post hoc
	Increased with adrenaline infusion	sodium	Rest	141.3	1.6		p < 0.0001		mmol/L	Overall	one-way ANOVA with repeated measure
			Interval 2	142.2	1.7		p = 0.009			rest vs interval 2	Post hoc
			Interval 4	142.5	1.7		p = 0.003			rest vs interval 4	Post hoc
			Post 60 min	140.8	2.7		p = 0.196			rest vs post 60 min	Post hoc
							p = 0.203			interval 2 vs interval 4	Post hoc
							p = 0.003			interval 2 vs post 60 min	Post hoc
							p = 0.001			interval 4 vs post 60 min	Post hoc
	Decreased with adrenaline infusion in last interval	calcium	Rest	1.2	0.03		p = 0.0002		mmol/L	Overall	one-way ANOVA with repeated measure
			Interval 2	1.21	0.03		p = 0.342			rest vs interval 2	Post hoc
			Interval 4	1.19	0.03		p = 0.014			rest vs interval 4	Post hoc
			Post 60 min	1.2	0.03		p = 0.668			rest vs post 60 min	Post hoc
							p < 0.0001			interval 2 vs interval 4	Post hoc
							p = 0.056			interval 2 vs post 60 min	Post hoc
							p = 0.017			interval 4 vs post 60 min	Post hoc
	Increased with adrenaline infusion	glucose	Rest	5.8	1		p < 0.0001		mmol/L	Overall	one-way ANOVA with repeated measure
			Interval 2	7.1	0.9		p < 0.0001			rest vs interval 2	Post hoc
			Interval 4	9	1		p < 0.0001			rest vs interval 4	Post hoc
			Post 60 min	7.2	1.3		p = 0.0001			rest vs post 60 min	Post hoc
							p < 0.0001			interval 2 vs interval 4	Post hoc
							p = 0.768			interval 2 vs post 60 min	Post hoc
							p < 0.0001			interval 4 vs post 60 min	Post hoc
	Increased with adrenaline infusion	lactate	Rest	1.1	0.3		p < 0.0001		mmol/L	Overall	one-way ANOVA with repeated measure
			Interval 2	2	0.5		p < 0.0001			rest vs interval 2	Post hoc
			Interval 4	2.9	0.7		p = 0.0004			rest vs interval 4	Post hoc
			Post 60 min	1.6	0.5		p < 0.0001			rest vs post 60 min	Post hoc
							p < 0.0001			interval 2 vs interval 4	Post hoc
							p < 0.0001			interval 2 vs post 60 min	Post hoc
										interval 4 vs post 60 min	Post hoc
	Decreased with adrenaline infusion	bicarbonate	Rest	24.9	0.9		p < 0.0001		mmol/L	Overall	one-way ANOVA with repeated measure
			Interval 2	24.3	1.1		p = 0.005			rest vs interval 2	Post hoc
			Interval 4	23.2	1.1		p < 0.0001			rest vs interval 4	Post hoc
			Post 60 min	24.4	1.1		p = 0.137			rest vs post 60 min	Post hoc
							p < 0.0001			interval 2 vs interval 4	Post hoc
							p = 0.400			interval 2 vs post 60 min	Post hoc
							p < 0.0001			interval 4 vs post 60 min	Post hoc
